# Supplementary material for: An Anisotropic Hydrogel by Programmable Ionic Crosslinking for Sequential Two-Stage Actuation under Single Stimulus
Source: Gels. 2023 Mar 29;9(4):279. doi: 10.3390/gels9040279 (PMC10137370; doi:10.3390/gels9040279)
Supplement: Supplementary file 1 [file gels-09-00279-s001.zip]

Archive with 1 entries (1 files):
- gels-2283314-supplementary.pdf
